# Supplementary material for: Role of Phosphodiesterase 1 in the Regulation of Real-Time cGMP Levels and Contractility in Adult Mouse Cardiomyocytes
Source: Cells. 2023 Dec 3;12(23):2759. doi: 10.3390/cells12232759 (PMC10706287; doi:10.3390/cells12232759)
Supplement: Supplementary file 1 [file cells-12-02759-s001.zip]

Archive with 1 entries (1 files):
- cells-2615308-supplementary.pdf
